# Supplementary material for: Comparative Amplicon and Shotgun Metagenome Profiling of Soil Microbial Communities in Kauri Forests Affected by Phytophthora agathidicida
Source: Environ Microbiol Rep. 2026 Apr 1;18(2):e70324. doi: 10.1111/1758-2229.70324 (PMC13045465; doi:10.1111/1758-2229.70324)
Supplement: Supplementary file 1 — Data S1: emi470324‐sup‐0001‐File1.pdf. [file EMI4-18-e70324-s002.tsv]

sample	raw_reads_num_seqs	raw_reads_sum_len	trim_reads_num_seqs	trim_reads_sum_len	trim_perc_reads_remain	filt_reads_num_seqs	filt_reads_sum_len	filt_perc_reads_remain
NRT-HI-B41_S73_R2	69180559	10345155882	68046604	8260251516	98.4	63473427	7634548558	91.8
NRT-HI-B41_S73_R1	69180559	10349943168	68046604	8494919517	98.4	63473427	7858394332	91.8
NRT-CU-K1_S18_R1	65962659	9838772668	64830635	7999360922	98.3	60489185	7397041116	91.7
NRT-CU-K1_S18_R2	65962659	9834111810	64830635	7746568752	98.3	60489185	7156291208	91.7
NRT-PU-A117_S135_R1	67462810	10060681600	66570016	8433474388	98.7	61450891	7721102953	91.1
NRT-PU-A117_S135_R2	67462810	10057063681	66570016	8273559034	98.7	61450891	7570961372	91.1
NRT-PI-C231_S4_R1	51107847	7613675432	50145877	6179661177	98.1	46567435	5683970023	91.1
NRT-PI-C231_S4_R2	51107847	7610250152	50145877	5935855488	98.1	46567435	5452674391	91.1
NRT-HI-K2_S132_R2	69869005	10383392067	68513183	7973547600	98.1	63794055	7344389231	91.3
NRT-HI-K2_S132_R1	69869005	10387977444	68513183	8560580690	98.1	63794055	7903076524	91.3
NRT-CI-B314_S137_R2	61932853	9231941614	61180161	7607780264	98.8	57127032	7045498469	92.2
NRT-CI-B314_S137_R1	61932853	9235732224	61180161	7340417649	98.8	57127032	6791167403	92.2
NRT-CI-K4_S150_R2	63578302	9479801609	62846956	7824329266	98.8	57947355	7147078070	91.1
NRT-CI-K4_S150_R1	63578302	9484474782	62846956	7492484356	98.8	57947355	6833317498	91.1
NRT-CI-K3_S175_R1	57989272	8633724114	57337684	6906308281	98.9	52767164	6289028664	91
NRT-CI-K3_S175_R2	57989272	8630636107	57337684	7216143972	98.9	52767164	6582941173	91
NRT-HU-D8_S155_R2	61374039	9143333430	60479626	7396925486	98.5	56121362	6798982746	91.4
NRT-HU-D8_S155_R1	61374039	9147741563	60479626	7480889066	98.5	56121362	6878549136	91.4
NRT-PU-K2_S180_R1	55341431	8248894143	54435709	6735960755	98.4	50361430	6170489768	91
NRT-PU-K2_S180_R2	55341431	8244711402	54435709	6614450134	98.4	50361430	6055838840	91
NRT-PI-A11_S48_R1	67752026	10096432116	67039869	7094418729	98.9	62283174	6512400972	91.9
NRT-PI-A11_S48_R2	67752026	10089332186	67039869	8763404436	98.9	62283174	8092023685	91.9
NRT-PI-K1_S178_R1	62945216	9370462517	61882106	7652496701	98.3	58141355	7133809407	92.4
NRT-PI-K1_S178_R2	62945216	9365798232	61882106	7409458471	98.3	58141355	6900265852	92.4
NRT-CI-A143_S82_R2	70855535	10568568723	69359457	7888880245	97.9	64734446	7279430658	91.4
NRT-CI-A143_S82_R1	70855535	10573655254	69359457	8623079060	97.9	64734446	7978600727	91.4
NRT-PU-A1911_S136_R2	62861182	9367986358	61817772	7389537228	98.3	57444599	6795626765	91.4
NRT-PU-A1911_S136_R1	62861182	9372721874	61817772	7647920721	98.3	57444599	7041247732	91.4
NRT-HI-K1_S97_R2	63048468	9411287218	61853638	7266335194	98.1	57462608	6677312573	91.1
NRT-HI-K1_S97_R1	63048468	9415806164	61853638	7673083562	98.1	57462608	7062722147	91.1
NRT-CI-C39_S117_R2	64054795	9501251976	63027970	7589764016	98.4	59003908	7041833443	92.1
NRT-CI-C39_S117_R1	64054795	9504596198	63027970	7773037307	98.4	59003908	7217329735	92.1
NRT-PU-D1044_S45_R1	63510900	9469511518	62733840	6846616742	98.8	58550404	6317934075	92.2
NRT-PU-D1044_S45_R2	63510900	9462375610	62733840	7940951295	98.8	58550404	7356809866	92.2
NRT-PI-K3_subset_S1_R2	60000000	8962000822	58906677	7243460417	98.2	54512339	6642904660	90.9
NRT-PI-K3_subset_S1_R1	60000000	8964801911	58906677	7496596298	98.2	54512339	6881188410	90.9
NRT-HU-K3_S60_R2	52534568	7822581732	51876787	6417921485	98.7	48203641	5910511349	91.8
NRT-HU-K3_S60_R1	52534568	7826478502	51876787	6084991243	98.7	48203641	5594723555	91.8
NRT-HU-K1_S90_R1	58688501	8754832401	57871927	7291735403	98.6	53512197	6682479672	91.2
NRT-HU-K1_S90_R2	58688501	8751052555	57871927	7058537904	98.6	53512197	6462106858	91.2
NRT-CU-A86_S5_R1	62389801	9291648885	61247667	7487054935	98.2	56313710	6812089411	90.3
NRT-CU-A86_S5_R2	62389801	9285253512	61247667	7152117638	98.2	56313710	6498791363	90.3
NRT-CU-C137_S100_R1	60522861	9032942105	59612259	7417616831	98.5	55466788	6842232129	91.6
NRT-CU-C137_S100_R2	60522861	9028102830	59612259	7198029434	98.5	55466788	6633373822	91.6
NRT-PI-K4_S177_R1	44721050	6621974203	43915903	5229318698	98.2	40809557	4809740674	91.3
NRT-PI-K4_S177_R2	44721050	6617914040	43915903	5077285502	98.2	40809557	4664613351	91.3
NRT-HU-B14_S22_R1	82055808	12239260602	80793773	10113798405	98.5	74883884	9292123660	91.3
NRT-HU-B14_S22_R2	82055808	12233652022	80793773	9879116465	98.5	74883884	9070581462	91.3
NRT-HU-K4_S165_R1	56013231	8343324306	55141736	6782272157	98.4	50794710	6183905126	90.7
NRT-HU-K4_S165_R2	56013231	8338960200	55141736	6766058090	98.4	50794710	6168915304	90.7
NRT-HI-K4_S168_R2	66237862	9882076946	65230104	7819529485	98.5	60513607	7182382710	91.4
NRT-HI-K4_S168_R1	66237862	9885737361	65230104	8211370459	98.5	60513607	7553041865	91.4
NRT-CI-K1_S166_R1	64438639	9609028727	63474697	7898475568	98.5	57740229	7108307855	89.6
NRT-CI-K1_S166_R2	64438639	9605789787	63474697	7784691647	98.5	57740229	7003699435	89.6
NRT-CI-D26_S42_R2	62122284	9253690232	61412258	7923786729	98.9	57144607	7323678580	92
NRT-CI-D26_S42_R1	62122284	9259543792	61412258	6817865723	98.9	57144607	6275196363	92
NRT-HU-C19_S23_R2	59464036	8859825655	58489500	6933147891	98.4	54384913	6379310576	91.5
NRT-HU-C19_S23_R1	59464036	8864406616	58489500	7296472056	98.4	54384913	6724780305	91.5
NRT-PU-K1_S72_R2	48612784	7243340367	47985984	6041636606	98.7	44502893	5557077419	91.5
NRT-PU-K1_S72_R1	48612784	7245932761	47985984	6041513086	98.7	44502893	5556729405	91.5
NRT-PU-K3_S142_R1	69454412	10304220436	68185616	8425604372	98.2	63282259	7746127159	91.1
NRT-PU-K3_S142_R2	69454412	10299357635	68185616	8044732129	98.2	63282259	7384806426	91.1
NRT-HI-C114_S80_R1	64287669	9589406922	63398033	7284252882	98.6	59126866	6721787293	92
NRT-HI-C114_S80_R2	64287669	9584501997	63398033	7758326364	98.6	59126866	7172024924	92
NRT-HI-D26_S96_R2	82144641	12211355921	80940063	10148846815	98.5	75509395	9395183148	91.9
NRT-HI-D26_S96_R1	82144641	12215842828	80940063	10202484976	98.5	75509395	9445999607	91.9
NRT-PU-D124_S35_R2	65557247	9763704070	64590467	7756358514	98.5	59923944	7122097856	91.4
NRT-PU-D124_S35_R1	65557247	9769668824	64590467	8014941434	98.5	59923944	7367162163	91.4
NRT-HI-B86_S145_R2	63716318	9491379418	62234585	7052064015	97.7	58194526	6520465551	91.3
NRT-HI-B86_S145_R1	63716318	9494302503	62234585	7749240126	97.7	58194526	7185670827	91.3
NRT-CU-K2_S21_R2	71815458	10702325897	70822095	8786886674	98.6	65458178	8050348068	91.1
NRT-CU-K2_S21_R1	71815458	10706267544	70822095	8877446256	98.6	65458178	8134710710	91.1
NRT-CU-C62_S53_R1	60170273	8966357552	59528056	7376699992	98.9	54711684	6719634315	90.9
NRT-CU-C62_S53_R2	60170273	8963672915	59528056	7715348574	98.9	54711684	7041097280	90.9
NRT-HI-K3_S146_R2	63773310	9485777906	63039311	8046947301	98.8	58071523	7353066512	91.1
NRT-HI-K3_S146_R1	63773310	9488514635	63039311	8037975122	98.8	58071523	7343671394	91.1
NRT-HU-K2_S125_R2	53396894	7976430634	52679766	6456339629	98.7	48835932	5928524620	91.5
NRT-HU-K2_S125_R1	53396894	7979177346	52679766	6433835943	98.7	48835932	5906395043	91.5
NRT-HI-A6_S95_R2	59658500	8876201243	58949746	7337123843	98.8	54556332	6729983433	91.4
NRT-HI-A6_S95_R1	59658500	8880134481	58949746	7379775885	98.8	54556332	6770087135	91.4
NRT-HU-B17_S34_R1	63887251	9525445959	62863762	7686814092	98.4	58678187	7108395917	91.8
NRT-HU-B17_S34_R2	63887251	9521767108	62863762	7493939699	98.4	58678187	6924680584	91.8
NRT-CU-A68_S89_R1	53871959	8039527545	53176884	6723794700	98.7	49441774	6202420152	91.8
NRT-CU-A68_S89_R2	53871959	8036637115	53176884	6562832462	98.7	49441774	6049707282	91.8
NRT-CI-A107_S13_R1	50291982	7479307544	49407855	6196356869	98.2	46067709	5730701537	91.6
NRT-CI-A107_S13_R2	50291982	7475558746	49407855	5819246265	98.2	46067709	5371331580	91.6
NRT-PI-A129_S173_R1	63447388	9456554189	62452585	7511449369	98.4	58019854	6906847032	91.4
NRT-PI-A129_S173_R2	63447388	9452291622	62452585	7509213118	98.4	58019854	6904294031	91.4
NRT-PU-C158_S66_R2	54509450	8132396249	53522031	6340175661	98.2	49855178	5845021629	91.5
NRT-PU-C158_S66_R1	54509450	8136863236	53522031	6686801801	98.2	49855178	6175196800	91.5
NRT-HI-D89_S75_R1	72745406	10908181311	71570826	8905441105	98.4	66888976	8254980084	91.9
NRT-HI-D89_S75_R2	72745406	10903339143	71570826	8486394925	98.4	66888976	7855231026	91.9
NRT-PI-K2_S179_R2	45632732	6797184768	44931650	5420071343	98.5	41877814	5003868417	91.8
NRT-PI-K2_S179_R1	45632732	6800229312	44931650	5641178717	98.5	41877814	5214684480	91.8
NRT-CU-K4_S12_R2	48902898	7271050294	48146552	5915765275	98.5	44668200	5436864769	91.3
NRT-CU-K4_S12_R1	48902898	7274002444	48146552	6016709256	98.5	44668200	5532654355	91.3
NRT-CI-K2_S151_R1	62550633	9330633745	61653326	7281181485	98.6	57122737	6673601468	91.3
NRT-CI-K2_S151_R2	62550633	9325341474	61653326	7418572338	98.6	57122737	6804369586	91.3
NRT-CI-C93_S52_R1	55437204	8274964597	54616979	6644750156	98.5	50546565	6087503665	91.2
NRT-CI-C93_S52_R2	55437204	8272252440	54616979	6728262587	98.5	50546565	6166817595	91.2
NRT-HU-D2_S32_R2	47553957	7092416037	46873579	5699635666	98.6	43375504	5221410712	91.2
NRT-HU-D2_S32_R1	47553957	7096131936	46873579	5841640623	98.6	43375504	5356177952	91.2
NRT-PU-B284_S55_R1	67688860	10099585517	66708024	8030508664	98.6	61583909	7332227295	91
NRT-PU-B284_S55_R2	67688860	10094617270	66708024	8035205665	98.6	61583909	7336621826	91
NRT-PI-D103_S160_R2	64913399	9642563936	64106310	7938694587	98.8	59664741	7325685583	91.9
NRT-PI-D103_S160_R1	64913399	9647232832	64106310	7500271626	98.8	59664741	6908683604	91.9
NRT-CU-C1_S154_R1	63520185	9467313979	62574255	7864294501	98.5	58219866	7257386267	91.7
NRT-CU-C1_S154_R2	63520185	9462940486	62574255	7692055079	98.5	58219866	7093689902	91.7
NRT-CU-K3_S131_R2	60577843	9017871552	59662212	6929952652	98.5	55320749	6355371908	91.3
NRT-CU-K3_S131_R1	60577843	9023961871	59662212	6969675223	98.5	55320749	6391111757	91.3
NRT-PI-B10_S11_R2	56812027	8457511097	55763659	6538603911	98.2	51461193	5963705476	90.6
NRT-PI-B10_S11_R1	56812027	8461951606	55763659	6939416629	98.2	51461193	6341901938	90.6
NRT-CU-B70_S94_R1	64247251	9592864542	63337160	7854953529	98.6	58390378	7171813810	90.9
NRT-CU-B70_S94_R2	64247251	9589334061	63337160	7720692057	98.6	58390378	7049043066	90.9
NRT-PU-K4_S138_R1	58474944	8722836876	57599164	7088002695	98.5	52896861	6440226919	90.5
NRT-PU-K4_S138_R2	58474944	8718911392	57599164	7068574663	98.5	52896861	6423097015	90.5
NRT-HU-B9_S108_R1	45388921	6727583960	44743572	5587196388	98.6	41142111	5087493595	90.6
NRT-HU-B9_S108_R2	45388921	6724578107	44743572	5425465280	98.6	41142111	4935684453	90.6
NRT-PI-A26_S57_R1	60000000	8777985177	59288981	7143688591	98.8	54850628	6542778189	91.4
NRT-PI-A26_S57_R2	60000000	8774623112	59288981	7472313321	98.8	54850628	6856185883	91.4
